# Supplementary material for: BlendMol: advanced macromolecular visualization in Blender
Source: Bioinformatics. 2018 Nov 27;35(13):2323–5. doi: 10.1093/bioinformatics/bty968 (PMC6596883; doi:10.1093/bioinformatics/bty968)
Supplement: bty968_Supplementary_Data [file bty968_supplementary_data.zip]

Archive with 8 entries (7 files):
- bty968-Suppl_data/
- bty968-Suppl_data/CodeS5.Baked-Lighting-Shadows-In-Browser.zip
- bty968-Suppl_data/CodeS6.Virtual-Reality-In-Browser.zip
- bty968-Suppl_data/Supplementary_VideoS2.mp4
- bty968-Suppl_data/Supplementary_VideoS3.mp4
- bty968-Suppl_data/Supplementary_VideoS4.mp4
- bty968-Suppl_data/Supplementary_Data.docx
- bty968-Suppl_data/Supplementary_VideoS1.mp4
